# Supplementary material for: Natural History of Anal Dysplasia in an HIV-Infected Clinical Care Cohort: Estimates Using Multi-State Markov Modeling
Source: PLoS One. 2014 Aug 7;9(8):e104116. doi: 10.1371/journal.pone.0104116 (PMC4125167; doi:10.1371/journal.pone.0104116)
Supplement: Data Analysis File S1 — (XLSX) [file pone.0104116.s001.xlsx]

## Sheet: Data
pt_id	state3	fu_day	arv_n	smoking_n	pVL_LTE400	cd4_grp	irc_timed	iacwin			Variable Name	Variable Labels	Codes
1	1	0	1	0	1	1	0	0			pt_id	Patient ID
1	1	278	1	0	1	1	0	0			state3	Cytology State	1=<HSIL
2	1	0	1	1	1	0	0	0					2=HSIL
2	2	408	1	1	1	1	0	0					3=IAC
2	2	437	1	1	1	0	0	0			fu_day	Followup Day
2	2	652	1	1	1	1	0	0			arv_n	Antiretroviral therapy (time updated)	1= On ARV
2	1	787	1	1	1	1	0	0					0= Not on ARV
2	2	997	1	1	1	1	0	0			smoking_n	Smoking (time updated)	1=Smoking
2	2	1457	1	1	1	0	0	0					0=not smoking
2	2	1662	1	1	1	0	0	0			pVL_LTE400	HIV viral load category (time updated)	1: <=400
3	1	0	1	1	1	1	0	0					0: >=400
3	1	350	1	1	1	1	0	0			cd4_grp	CD4 Category (time updated)	1: >= 350
3	1	800	1	1	1	1	0	0					0: <350
4	1	0	1	0	0	1	0	0			irc_timed	First IRC (time updated)	1: on or after 1st IRC
4	1	425	1	0	1	1	0	0					0: before or never IRC
5	1	0	1	0	1	1	0	0			iac_window	IAC Exclusion Window	1: 0 - 30 days
5	1	1	1	0	1	1	0	0					0: 0 - 180 days
5	1	610	1	0	1	1	0	0
5	1	1100	1	0	1	1	0	0
5	1	1541	1	0	1	1	0	0
5	1	3274	1	0	1	1	0	0
6	1	0	1	1	1	1	0	0
6	1	1015	1	1	1	1	0	0
6	2	1414	1	1	1	1	0	0
6	1	3482	0	1	1	1	0	0
6	1	3985	0	1	1	1	0	0
6	1	4167	0	1	1	1	0	0
6	1	4483	0	1	1	1	0	0
7	1	0	0	1	0	0	0	0
7	1	213	1	1	1	0	0	0
7	1	572	1	1	1	0	0	0
7	1	1491	1	1	1	1	0	0
7	1	1671	1	1	1	1	0	0
7	1	2146	1	1	1	1	0	0
8	1	0	1	0	1	0	0	0
8	1	223	1	0	1	1	0	0
8	1	680	1	0	1	0	0	0
8	1	1490	1	0	1	0	0	0
8	1	2038	1	0	1	0	0	0
9	1	0	1	1	1	1	0	0
9	1	424	1	1	0	1	0	0
9	1	1142	1	1	1	0	0	0
9	1	1196	1	1	1	0	0	0
9	1	1610	1	1	1	1	0	0
10	1	0	1	0	1	1	0	0
10	1	322	1	0	1	1	0	0
11	1	0	0	1	0	1	0	0
11	1	359	0	1	0	1	0	0
11	1	932	1	1	1	1	0	0
11	1	1478	1	1	1	1	0	0
11	1	1617	1	1	1	1	0	0
12	2	0	0	0	0	0	0	0
12	2	126	0	0	0	0	0	0
13	1	0	0	0	0	1	0	0
13	2	1442	1	0	1	0	0	0
13	1	2383	1	0	1	1	0	0
14	1	0	1	1	0	1	0	0
14	1	1744	1	1	1	1	0	0
14	1	2409	1	1	1	1	0	0
14	2	3231	1	1	1	1	0	0
14	1	3301	1	1	1	1	0	0
14	1	3690	1	1	1	1	0	0
15	1	0	0	1	0	1	0	0
15	1	302	0	1	0	0	0	0
15	1	421	0	1	0	0	0	0
15	1	1246	1	1	1	1	0	0
16	1	0	1	0	1	0	0	0
16	1	623	1	0	1	0	0	0
16	1	1287	1	0	1	0	0	0
16	1	1659	1	0	1	0	0	0
16	1	2050	1	0	1	0	0	0
16	1	2463	1	0	1	1	0	0
16	1	3102	1	0	1	1	0	0
16	1	3529	1	0	1	1	0	0
17	1	0	1	1	1	1	0	0
17	1	658	1	1	1	1	0	0
17	1	1181	1	1	1	1	0	0
17	1	1804	1	1	1	1	0	0
17	1	1912	1	1	1	1	0	0
17	1	2441	1	1	1	1	0	0
17	1	2652	1	1	1	1	0	0
18	1	0	1	1	1	0	0	0
18	1	689	1	1	1	1	0	0
18	1	1119	1	1	1	1	0	0
18	1	1123	1	1	1	1	0	0
18	1	1487	1	1	1	1	0	0
19	1	0	1	0	1	1	0	0
19	1	61	1	0	1	1	0	0
20	1	0	1	0	1	0	0	0
20	1	1494	1	0	1	0	0	0
20	1	1754	1	0	1	0	0	0
21	1	0	1	0	1	0	0	0
21	1	875	1	0	1	0	0	0
22	2	0	1	1	1	0	0	0
22	1	116	1	1	1	1	0	0
22	1	594	1	1	0	1	0	0
22	1	959	1	1	0	1	0	0
23	1	0	1	1	1	0	0	0
23	1	377	1	1	1	0	0	0
24	2	0	1	0	0	1	0	0
24	2	25	1	0	0	1	0	0
24	2	55	1	0	1	1	0	0
24	2	321	1	0	1	1	0	0
24	1	1257	1	0	1	1	0	0
24	2	1503	1	0	1	1	0	0
24	2	1720	1	0	1	1	0	0
24	2	2267	1	0	1	0	0	0
25	1	0	1	1	0	1	0	0
25	1	800	1	1	0	1	0	0
26	2	0	0	1	0	1	0	0
26	1	88	0	1	0	1	0	0
26	1	1011	0	1	0	1	0	0
26	1	1245	0	1	0	0	0	0
26	1	2708	1	1	1	1	0	0
27	1	0	1	0	0	0	0	0
27	1	629	1	0	0	0	0	0
28	1	0	1	0	0	0	0	0
28	1	493	1	0	1	1	0	0
28	1	1431	1	0	0	0	0	0
28	1	1947	1	0	1	0	0	0
28	1	2557	1	0	1	0	0	0
28	2	2647	1	0	1	0	0	0
28	1	2948	1	0	1	0	0	0
28	2	3690	1	0	1	1	0	0
28	2	3767	1	0	1	1	0	0
29	1	0	1	0	1	1	0	0
29	1	572	1	0	1	1	0	0
29	1	1118	1	0	1	1	0	0
29	1	1580	1	0	1	1	0	0
30	1	0	1	1	1	1	0	0
30	1	680	1	1	1	1	0	0
30	1	1078	1	1	1	1	0	0
30	1	2003	1	1	0	1	0	0
30	1	2634	1	1	0	1	0	0
31	2	0	1	0	1	1	0	0
31	1	555	1	0	1	1	0	0
32	1	0	1	1	1	1	0	0
32	1	795	1	1	1	1	0	0
32	1	1166	1	1	1	1	0	0
33	1	0	1	1	1	0	0	0
33	1	1890	1	1	1	0	0	0
33	1	3794	1	1	1	0	0	0
34	1	0	1	1	1	1	0	0
34	1	441	1	1	1	1	0	0
34	1	1170	1	1	1	1	0	0
34	2	1266	1	1	1	0	0	0
34	1	1742	1	1	1	0	0	0
34	1	2099	1	1	1	1	0	0
34	1	2634	1	1	1	1	0	0
34	1	3012	1	1	1	1	0	0
35	1	0	1	1	0	1	0	0
35	1	371	1	1	0	1	0	0
35	1	742	1	1	0	1	0	0
35	2	1533	1	1	0	1	0	0
35	2	1631	1	1	0	1	1	0
35	1	2253	1	1	0	1	1	0
36	1	0	1	0	0	0	0	0
36	1	1187	1	0	1	1	0	0
36	1	1541	1	0	0	1	0	0
36	1	2095	1	0	1	1	0	0
36	1	2751	1	0	1	1	0	0
36	1	3041	1	0	1	1	0	0
37	1	0	1	1	1	1	0	0
37	1	947	1	1	1	1	0	0
37	1	2788	1	1	1	1	0	0
38	1	0	1	0	0	0	0	0
38	1	24	1	0	0	0	0	0
38	2	507	1	0	1	0	0	0
38	1	623	1	0	1	0	0	0
38	2	800	1	0	1	0	0	0
38	2	896	1	0	1	0	0	0
38	1	1029	1	0	1	0	0	0
38	1	1931	1	0	1	1	0	0
38	1	2151	1	0	1	0	0	0
38	1	2578	1	0	1	1	0	0
38	1	3124	1	0	1	0	1	0
38	1	3300	1	0	1	0	1	0
39	1	0	1	1	1	0	0	0
39	1	334	1	1	1	0	0	0
39	1	1147	1	1	1	0	0	0
39	1	2659	1	1	1	0	0	0
39	1	3142	1	1	1	0	0	0
39	1	3368	1	1	1	0	0	0
39	1	3736	1	1	1	0	0	0
40	1	0	1	1	1	1	0	0
40	1	337	1	1	1	1	0	0
40	1	756	1	1	1	1	0	0
40	1	1148	1	1	1	1	0	0
40	1	1567	1	1	0	1	0	0
40	1	1721	1	1	1	1	0	0
40	1	1928	1	1	1	1	0	0
40	1	2365	1	1	1	1	0	0
40	1	2432	1	1	1	1	0	0
40	1	2834	1	1	1	1	0	0
40	1	2946	1	1	1	1	0	0
40	1	3419	1	1	1	1	0	0
40	1	3928	1	1	1	1	0	0
40	1	4521	1	1	1	1	0	0
41	1	0	0	0	0	1	0	0
41	1	62	0	0	0	1	0	0
41	1	580	1	0	1	1	0	0
41	1	763	1	0	1	1	0	0
41	1	1288	1	0	1	1	0	0
41	1	1750	1	0	1	1	0	0
42	1	0	1	1	1	0	0	0
42	1	645	1	1	1	0	0	0
42	2	1345	1	1	1	0	0	0
42	1	1429	1	1	1	1	0	0
43	1	0	0	1	0	0	0	0
43	1	706	1	1	0	0	0	0
43	1	957	1	1	1	0	0	0
43	1	2234	1	1	1	1	0	0
44	1	0	1	0	0	0	0	0
44	1	924	1	0	1	1	0	0
45	1	0	1	0	1	0	0	0
45	2	410	1	0	1	0	0	0
45	1	446	1	0	1	0	0	0
46	1	0	1	1	0	0	0	0
46	1	939	1	1	1	1	0	0
47	2	0	1	0	0	0	0	0
47	2	375	1	0	1	0	0	0
47	1	1156	1	0	0	0	0	0
48	1	0	1	1	0	0	0	0
48	1	484	1	1	1	0	0	0
48	2	1431	1	1	1	0	0	0
48	2	1464	1	1	1	0	0	0
48	2	2142	1	1	1	1	0	0
48	1	2544	1	1	1	0	0	0
49	1	0	1	0	1	0	0	0
49	1	512	1	0	1	1	0	0
49	1	1128	1	0	1	1	0	0
50	1	0	1	1	0	0	0	0
50	1	224	1	1	1	1	0	0
50	1	621	1	1	1	1	0	0
50	2	991	1	1	1	0	0	0
51	1	0	1	1	1	0	0	0
51	1	432	1	1	1	0	0	0
51	1	636	1	1	1	0	0	0
51	2	1145	1	1	1	0	0	0
51	2	1146	1	1	1	0	0	0
51	2	1342	1	1	1	0	1	0
51	1	1644	1	1	1	0	1	0
51	2	1991	1	1	1	0	1	0
52	1	0	1	0	1	1	0	0
52	1	1162	1	0	0	1	0	0
53	1	0	1	1	0	0	0	0
53	1	199	1	1	0	0	0	0
53	2	295	0	1	0	0	0	0
53	1	393	1	1	0	0	0	0
53	1	829	1	1	0	0	0	0
54	1	0	1	0	1	0	0	0
54	1	400	1	0	1	0	0	0
54	1	708	1	0	1	0	0	0
54	1	1085	1	0	1	0	0	0
54	2	1679	1	0	1	0	0	0
54	2	1932	1	0	1	0	0	0
55	1	0	1	1	1	1	0	0
55	1	112	1	1	1	1	0	0
55	1	476	1	1	1	1	0	0
56	1	0	1	1	0	1	0	0
56	2	832	1	1	0	0	0	0
56	1	1028	1	1	0	0	0	0
56	1	1240	1	1	1	0	0	0
56	1	1276	1	1	1	0	0	0
56	2	1308	1	1	1	0	0	0
56	1	1518	1	1	1	0	1	0
56	1	1666	1	1	1	1	1	0
56	1	1722	1	1	1	1	1	0
56	1	1931	1	1	1	1	1	0
57	1	0	1	0	0	0	0	0
57	2	1014	1	0	1	0	0	0
57	2	1588	1	0	0	0	0	0
57	1	2296	1	0	0	0	0	0
57	1	2429	1	0	0	0	0	0
57	1	3032	1	0	0	0	0	0
57	1	3236	1	0	0	0	0	0
58	1	0	1	1	1	1	0	0
58	1	230	1	1	1	1	0	0
59	1	0	1	0	0	1	0	0
59	1	259	1	0	0	0	0	0
59	1	1776	1	0	0	0	0	0
59	1	1884	1	0	0	0	0	0
59	2	2155	1	0	0	0	0	0
60	1	0	1	1	1	1	0	0
60	1	706	1	1	1	1	0	0
61	1	0	1	1	1	0	0	0
61	1	2073	1	1	0	0	0	0
61	1	3224	1	1	0	0	0	0
62	1	0	1	0	0	0	0	0
62	1	1563	1	0	1	0	0	0
63	1	0	1	0	1	0	0	0
63	1	2013	1	0	1	0	0	0
63	1	2580	1	0	1	0	0	0
64	1	0	1	0	1	0	0	0
64	1	433	1	0	1	0	0	0
64	1	1253	1	0	1	0	0	0
65	1	0	1	0	0	0	0	0
65	1	1	1	0	0	0	0	0
65	1	1963	1	0	0	1	0	0
66	1	0	1	1	1	1	0	0
66	1	606	1	1	1	1	0	0
67	2	0	0	0	0	1	0	0
67	1	37	0	0	0	1	0	0
67	1	112	0	0	0	1	0	0
67	1	364	0	0	0	1	0	0
67	2	590	1	0	1	1	0	0
67	2	770	1	0	1	1	0	0
67	1	2046	1	0	1	1	0	0
68	2	0	1	0	1	0	0	0
68	1	209	1	0	1	0	0	0
68	1	1387	1	0	1	1	0	0
69	1	0	1	0	1	0	0	0
69	1	445	1	0	1	1	0	0
69	1	641	1	0	1	1	0	0
69	1	823	1	0	1	0	0	0
69	1	1241	1	0	1	0	0	0
69	1	1605	1	0	1	1	0	0
69	1	1936	1	0	1	1	0	0
69	1	2298	1	0	1	1	0	0
69	1	2587	1	0	1	1	0	0
69	1	3039	1	0	1	1	0	0
69	1	4089	1	0	1	0	0	0
70	2	0	1	1	1	1	0	0
70	1	219	1	1	1	1	0	0
70	1	765	1	1	1	1	0	0
71	2	0	0	0	0	0	0	0
71	2	181	1	0	0	0	0	0
71	1	2700	1	0	0	1	0	0
72	1	0	1	1	1	0	0	0
72	1	147	1	1	1	0	0	0
72	1	1159	1	1	1	1	0	0
73	1	0	1	1	1	0	0	0
73	1	1018	1	1	1	1	0	0
74	1	0	1	1	0	1	0	0
74	1	1016	1	1	0	1	0	0
75	1	0	1	1	0	1	0	0
75	1	1178	1	1	1	1	0	0
75	1	2857	1	1	1	1	0	0
76	1	0	1	1	0	1	0	0
76	1	98	1	1	0	1	0	0
76	2	432	1	1	0	0	0	0
76	1	511	1	1	1	1	0	0
76	1	558	1	1	1	1	0	0
76	1	1791	1	1	0	0	0	0
76	1	1978	1	1	1	1	0	0
76	1	2212	1	1	1	1	0	0
76	2	2363	1	1	1	1	0	0
76	2	3064	1	1	0	1	0	0
76	1	3385	1	1	0	0	0	0
76	1	3694	1	1	0	1	0	0
76	2	4082	1	1	0	0	0	0
76	1	4319	1	1	0	0	0	0
76	1	4347	1	1	0	0	0	0
77	2	0	1	0	0	0	0	0
77	2	761	1	0	1	0	0	0
77	1	885	1	0	1	1	0	0
77	1	1537	1	0	1	1	0	0
77	1	2245	1	0	1	1	0	0
77	1	2524	1	0	1	1	0	0
78	1	0	1	1	1	1	0	0
78	1	381	1	1	1	1	0	0
78	1	700	1	1	1	1	0	0
79	1	0	1	0	0	1	0	0
79	1	885	1	0	1	1	0	0
79	1	1277	1	0	1	0	0	0
79	1	1431	1	0	1	1	0	0
79	1	2200	1	0	1	1	0	0
79	1	2942	1	0	1	1	0	0
79	1	4132	1	0	1	1	0	0
80	1	0	1	0	1	1	0	0
80	1	482	1	0	1	1	0	0
80	1	1974	1	0	1	1	0	0
80	1	2197	1	0	1	1	0	0
81	1	0	1	1	0	0	0	0
81	1	463	1	1	1	0	0	0
81	2	504	1	1	1	0	0	0
81	2	601	1	1	1	1	0	0
81	1	1545	1	1	1	1	0	0
81	1	2450	1	1	1	1	0	0
81	1	2930	1	1	1	1	0	0
81	1	3604	1	1	1	1	0	0
81	1	3605	1	1	1	1	0	0
82	1	0	1	0	1	0	0	0
82	1	1068	1	0	1	1	0	0
83	1	0	1	1	0	0	0	0
83	2	2649	1	1	0	0	0	0
83	2	2801	1	1	1	0	0	0
83	2	2806	1	1	1	0	0	0
83	2	3106	1	1	1	0	0	0
84	1	0	1	0	0	0	0	0
84	1	722	1	0	1	1	0	0
84	1	1156	1	0	0	0	0	0
84	2	1666	1	0	0	0	0	0
84	2	2421	1	0	0	0	0	0
84	1	2879	1	0	1	0	0	0
84	1	3186	1	0	1	0	0	0
84	1	4076	1	0	1	0	0	0
85	1	0	1	1	1	1	0	0
85	1	469	1	1	1	1	0	0
85	1	645	1	1	1	1	0	0
85	1	1412	1	1	1	1	0	0
86	1	0	1	0	1	1	0	0
86	1	385	1	0	0	1	0	0
87	1	0	1	0	0	0	0	0
87	2	47	1	0	0	0	0	0
87	2	565	1	0	0	0	0	0
88	2	0	1	0	1	1	0	0
88	1	120	1	0	1	1	0	0
88	1	506	1	0	1	1	0	0
88	1	709	1	0	1	1	0	0
88	1	2100	1	0	1	1	0	0
89	1	0	1	0	1	1	0	0
89	1	433	1	0	1	1	0	0
89	1	887	1	0	1	1	0	0
90	1	0	1	0	1	1	0	0
90	1	1101	1	0	1	1	0	0
91	1	0	1	1	1	1	0	0
91	1	686	1	1	1	1	0	0
91	1	903	1	1	1	1	0	0
91	1	1294	1	1	1	1	0	0
92	2	0	1	1	0	0	0	0
92	2	29	1	1	1	0	0	0
92	2	78	1	1	0	0	0	0
92	2	146	1	1	0	0	0	0
92	2	329	1	1	1	0	0	0
92	1	1307	1	1	1	0	0	0
93	1	0	1	1	1	0	0	0
93	1	420	1	1	1	0	0	0
93	2	1111	1	1	1	0	0	0
94	1	0	1	0	1	1	0	0
94	1	86	1	0	1	1	0	0
94	1	120	1	0	1	1	0	0
94	1	209	1	0	1	1	0	0
95	1	0	1	0	1	0	0	0
95	1	1955	1	0	1	0	0	0
95	1	2387	1	0	1	0	0	0
96	1	0	1	1	1	0	0	0
96	1	720	1	1	1	0	0	0
96	1	3033	1	1	0	0	0	0
97	1	0	0	1	0	0	0	0
97	2	28	0	1	0	0	0	0
97	1	260	0	1	0	0	0	0
97	1	566	1	1	1	0	0	0
97	1	1021	1	1	1	0	0	0
97	1	1384	1	1	1	0	0	0
97	1	1699	1	1	1	0	0	0
98	1	0	1	0	0	1	0	0
98	1	1044	1	0	1	1	0	0
99	1	0	1	0	0	0	0	0
99	2	765	1	0	1	0	0	0
99	2	840	1	0	1	0	0	0
99	2	847	1	0	1	0	0	0
99	2	1749	1	0	1	1	0	0
100	2	0	0	0	0	1	0	0
100	2	56	1	0	0	1	0	0
100	1	413	0	0	0	1	0	0
100	2	432	0	0	0	1	0	0
101	1	0	1	1	1	0	0	0
101	2	356	1	1	1	0	0	0
101	2	518	1	1	1	0	0	0
101	1	861	1	1	1	0	0	0
101	1	2047	1	1	1	1	0	0
101	1	2975	1	1	1	1	0	0
102	1	0	1	0	1	1	0	0
102	1	1	1	0	1	1	0	0
102	2	433	1	0	0	1	0	0
102	2	560	1	0	1	1	0	0
102	1	833	1	0	1	1	0	0
102	1	966	1	0	1	1	0	0
103	1	0	1	1	1	1	0	0
103	1	1169	1	1	1	1	0	0
103	1	1817	1	1	1	1	0	0
104	1	0	0	0	0	0	0	0
104	2	789	0	0	0	0	0	0
105	2	0	1	0	1	1	0	0
105	1	43	1	0	1	1	0	0
105	1	225	1	0	1	1	0	0
105	1	855	1	0	1	1	0	0
105	1	1400	1	0	1	1	0	0
105	1	2065	1	0	1	1	0	0
105	1	2557	1	0	1	1	0	0
106	1	0	1	0	1	1	0	0
106	1	1520	1	0	1	1	0	0
107	1	0	0	0	0	1	0	0
107	1	273	1	0	1	1	0	0
107	1	637	1	0	1	1	0	0
108	1	0	1	0	0	0	0	0
108	1	29	1	0	0	0	0	0
108	1	562	1	0	1	1	0	0
108	1	1346	1	0	1	1	0	0
109	1	0	1	1	1	1	0	0
109	1	1457	1	1	1	1	0	0
109	1	1893	1	1	1	1	0	0
110	2	0	0	1	0	0	0	0
110	1	1021	0	1	0	0	0	0
111	1	0	1	1	1	1	0	0
111	2	1259	1	1	1	1	0	0
111	1	1349	1	1	1	1	0	0
111	2	1510	1	1	1	1	0	0
112	1	0	1	0	1	1	0	0
112	1	401	1	0	1	1	0	0
112	1	770	0	0	0	1	0	0
112	1	1358	0	0	0	1	0	0
113	1	0	0	1	0	1	0	0
113	1	665	1	1	1	0	0	0
113	1	854	1	1	1	0	0	0
113	1	1268	1	1	1	1	0	0
113	1	1457	1	1	1	1	0	0
114	1	0	0	1	0	1	0	0
114	1	71	0	1	0	1	0	0
114	2	463	0	1	0	1	0	0
114	1	892	1	1	1	1	0	0
115	1	0	1	1	0	1	0	0
115	1	1997	1	1	0	0	0	0
115	1	3054	1	1	1	1	0	0
115	1	4371	1	1	1	1	0	0
116	1	0	1	1	1	0	0	0
116	2	1097	1	1	1	1	0	0
116	2	1350	1	1	1	1	0	0
116	2	2764	1	1	1	1	0	0
116	2	3156	1	1	1	1	0	0
116	1	4081	1	1	1	1	0	0
117	1	0	1	0	0	1	0	0
117	1	144	1	0	1	1	0	0
117	1	280	1	0	1	1	0	0
117	1	567	1	0	1	1	0	0
117	1	651	1	0	0	1	0	0
117	1	880	1	0	1	1	0	0
117	1	1134	1	0	1	1	0	0
117	2	1573	1	0	1	1	0	0
117	1	1602	1	0	1	1	0	0
117	1	1985	1	0	1	1	0	0
117	1	2394	1	0	1	1	0	0
117	1	2636	1	0	1	1	0	0
117	1	2904	1	0	0	1	0	0
117	1	2905	1	0	0	1	0	0
117	1	3198	1	0	1	1	0	0
118	1	0	0	1	0	1	0	0
118	1	449	0	1	0	1	0	0
119	1	0	1	1	1	1	0	0
119	1	336	1	1	1	1	0	0
119	1	1770	1	1	1	1	0	0
120	1	0	1	0	0	0	0	0
120	1	1931	1	0	0	0	0	0
120	1	2540	1	0	1	0	0	0
121	1	0	1	1	1	0	0	0
121	1	988	1	1	1	0	0	0
121	1	1813	1	1	1	1	0	0
121	1	2060	1	1	1	1	0	0
121	1	2262	1	1	1	0	0	0
122	1	0	1	1	0	1	0	0
122	1	406	1	1	1	1	0	0
123	1	0	1	1	0	0	0	0
123	1	123	1	1	0	0	0	0
123	1	1701	1	1	1	1	0	0
124	1	0	0	0	0	0	0	0
124	1	429	0	0	0	0	0	0
124	1	752	0	0	0	0	0	0
124	2	1912	1	0	1	0	0	0
125	1	0	1	0	1	1	0	0
125	1	6	1	0	1	1	0	0
125	1	926	1	0	1	1	0	0
125	1	1028	1	0	1	1	0	0
125	1	1336	1	0	1	1	0	0
125	1	1839	1	0	1	0	0	0
125	1	2493	1	0	1	1	0	0
125	1	3017	1	0	1	1	0	0
126	1	0	0	0	0	0	0	0
126	1	987	1	0	0	0	0	0
127	1	0	1	1	1	0	0	0
127	2	1828	1	1	1	1	0	0
128	1	0	1	0	0	0	0	0
128	1	305	1	0	1	0	0	0
128	1	371	1	0	1	0	0	0
128	1	2245	1	0	0	0	0	0
129	1	0	0	0	0	0	0	0
129	1	420	1	0	0	0	0	0
130	2	0	1	0	1	1	0	0
130	1	21	1	0	1	1	0	0
130	2	119	1	0	1	1	0	0
130	1	273	1	0	0	1	0	0
131	1	0	0	1	0	0	0	0
131	1	1073	1	1	1	1	0	0
131	1	1727	0	1	0	1	0	0
132	1	0	1	0	0	0	0	0
132	1	1324	0	0	0	0	0	0
132	1	2416	1	0	0	0	0	0
132	1	3227	1	0	1	0	0	0
133	1	0	1	1	0	1	0	0
133	1	899	1	1	1	1	0	0
134	1	0	1	1	1	1	0	0
134	1	693	1	1	1	1	0	0
134	1	1158	1	1	1	1	0	0
134	1	1889	1	1	1	1	0	0
134	1	2908	1	1	1	1	0	0
135	2	0	1	0	0	0	0	0
135	2	1060	1	0	1	0	0	0
135	1	1109	1	0	1	0	0	0
135	2	1493	1	0	1	0	0	0
135	2	1779	1	0	1	0	0	0
135	1	1908	1	0	1	1	0	0
135	1	2139	1	0	1	1	0	0
135	1	2209	1	0	1	1	0	0
135	1	2321	1	0	1	1	0	0
135	1	2398	1	0	1	1	1	0
135	1	2500	1	0	1	1	1	0
135	1	2978	1	0	1	1	1	0
136	1	0	1	1	0	1	0	0
136	1	2463	1	1	1	1	0	0
137	1	0	1	1	0	0	0	0
137	1	729	1	1	1	0	0	0
137	1	1037	1	1	1	0	0	0
137	1	1722	1	1	1	1	0	0
137	1	2211	1	1	1	1	0	0
137	1	3331	1	1	1	1	0	0
137	1	3639	1	1	1	1	0	0
138	1	0	1	0	1	0	0	0
138	1	34	1	0	1	0	0	0
138	1	280	0	0	0	0	0	0
138	1	665	0	0	0	0	0	0
139	2	0	1	0	0	0	0	0
139	2	1155	1	0	0	0	0	0
139	2	1883	1	0	1	0	0	0
139	1	1974	1	0	1	0	0	0
139	2	2720	1	0	1	0	0	0
139	2	2759	1	0	1	0	0	0
140	1	0	1	0	0	1	0	0
140	1	502	1	0	0	1	0	0
141	1	0	1	0	1	0	0	0
141	2	192	1	0	1	0	0	0
141	2	399	1	0	1	0	0	0
141	2	458	1	0	1	0	0	0
141	2	647	1	0	1	0	0	0
141	1	787	1	0	1	0	0	0
142	2	0	1	0	1	0	0	0
142	2	155	1	0	1	0	0	0
142	2	1933	1	0	1	0	0	0
142	1	2618	1	0	1	0	0	0
143	1	0	1	0	1	0	0	0
143	1	137	1	0	1	0	0	0
143	1	256	1	0	1	0	0	0
143	1	1223	1	0	1	0	0	0
144	1	0	1	0	1	1	0	0
144	1	432	1	0	1	1	0	0
144	2	515	1	0	1	1	0	0
145	1	0	1	0	1	0	0	0
145	1	764	1	0	1	0	0	0
145	1	2308	1	0	1	0	0	0
145	1	2378	1	0	1	0	0	0
146	1	0	1	0	1	1	0	0
146	1	1104	1	0	1	1	0	0
146	1	1846	1	0	1	1	0	0
146	1	2299	1	0	1	1	0	0
146	1	2707	1	0	1	1	0	0
147	2	0	0	1	0	0	0	0
147	1	42	0	1	0	0	0	0
147	1	312	0	1	0	0	0	0
147	1	918	1	1	1	1	0	0
148	1	0	1	1	1	1	0	0
148	2	364	1	1	1	1	0	0
148	2	391	1	1	1	1	0	0
148	1	522	1	1	1	1	0	0
148	2	704	1	1	1	1	0	0
148	2	837	1	1	1	1	0	0
148	2	1210	1	1	1	1	0	0
148	2	1518	1	1	1	1	0	0
148	2	2187	1	1	1	1	0	0
148	2	2390	1	1	1	1	0	0
148	2	2603	1	1	1	1	0	0
148	1	2824	1	1	1	1	0	0
148	1	3188	1	1	1	1	0	0
148	1	4214	1	1	1	1	0	0
149	1	0	1	0	1	0	0	0
149	1	430	1	0	1	1	0	0
149	1	605	1	0	1	1	0	0
149	1	1017	1	0	1	1	0	0
149	2	1065	1	0	1	1	0	0
149	1	1247	1	0	1	1	0	0
149	2	1668	1	0	1	1	0	0
149	1	1879	1	0	1	1	0	0
149	1	2131	1	0	1	1	0	0
149	1	2338	1	0	1	1	0	0
149	1	2761	1	0	1	1	0	0
149	1	3250	1	0	1	1	1	0
149	1	4224	1	0	1	1	1	0
149	1	4439	1	0	1	1	1	0
150	1	0	1	0	1	0	0	0
150	2	351	1	0	1	0	0	0
150	1	707	1	0	1	0	0	0
150	1	1120	1	0	1	0	0	0
150	2	1301	1	0	1	0	0	0
150	2	1694	1	0	1	0	0	0
150	2	2422	1	0	1	1	0	0
150	1	3038	1	0	1	0	0	0
151	1	0	1	1	1	0	0	0
151	1	28	1	1	1	0	0	0
151	1	1199	1	1	1	0	0	0
152	1	0	1	0	1	1	0	0
152	1	911	1	0	1	1	0	0
152	1	2171	1	0	1	1	0	0
152	1	2216	1	0	1	1	0	0
153	2	0	1	1	1	0	0	0
153	2	21	1	1	1	0	0	0
153	2	168	1	1	1	1	0	0
153	2	357	1	1	1	0	0	0
153	2	641	1	1	1	0	0	0
153	1	805	1	1	1	0	0	0
153	2	1089	1	1	1	0	0	0
153	2	1281	1	1	1	0	0	0
153	1	1394	1	1	1	0	0	0
153	1	1408	1	1	1	0	0	0
153	1	1413	1	1	1	0	0	0
153	2	1509	1	1	1	0	0	0
153	1	1698	1	1	1	0	1	0
153	1	2086	1	1	1	0	1	0
153	2	2735	1	1	1	0	1	0
154	1	0	1	1	1	0	0	0
154	1	809	1	1	1	0	0	0
155	1	0	1	0	1	0	0	0
155	2	1993	1	0	1	0	0	0
155	2	2224	1	0	1	1	0	0
155	1	2416	1	0	1	0	0	0
155	1	2811	1	0	1	1	0	0
155	1	2860	1	0	1	1	0	0
155	1	3508	1	0	1	1	0	0
156	1	0	1	1	1	0	0	0
156	1	477	1	1	1	0	0	0
156	1	3233	1	1	1	0	0	0
157	1	0	1	0	1	0	0	0
157	1	758	1	0	1	0	0	0
158	1	0	1	1	1	1	0	0
158	1	614	1	1	1	0	0	0
159	1	0	1	0	1	0	0	0
159	1	638	1	0	1	0	0	0
159	1	1441	1	0	1	1	0	0
159	2	2127	1	0	1	1	0	0
159	1	2557	1	0	1	1	0	0
160	1	0	1	1	0	0	0	0
160	1	2128	1	1	1	0	0	0
160	1	2690	1	1	1	1	0	0
160	1	2744	1	1	1	1	0	0
160	1	3507	1	1	1	1	0	0
161	1	0	1	0	0	1	0	0
161	1	84	1	0	0	1	0	0
161	1	383	1	0	0	1	0	0
161	1	750	1	0	1	1	0	0
161	1	1954	1	0	1	1	0	0
161	2	2275	1	0	1	1	0	0
161	1	2438	1	0	1	1	0	0
161	1	3151	1	0	1	1	0	0
162	1	0	1	0	1	1	0	0
162	1	120	1	0	1	1	0	0
162	1	418	1	0	1	1	0	0
162	1	754	1	0	1	1	0	0
162	2	890	1	0	1	1	0	0
162	1	1020	1	0	1	1	0	0
163	1	0	0	0	0	1	0	0
163	1	1055	1	0	1	1	0	0
163	1	2324	1	0	1	1	0	0
164	1	0	1	0	0	0	0	0
164	1	2416	1	0	1	1	0	0
165	2	0	0	0	0	0	0	0
165	2	138	1	0	1	0	0	0
165	2	516	1	0	1	0	0	0
165	1	2391	1	0	1	0	0	0
165	1	2492	1	0	1	0	0	0
166	2	0	1	1	0	0	0	0
166	1	43	1	1	0	0	0	0
166	2	1872	1	1	1	0	0	0
167	1	0	1	1	1	0	0	0
167	1	2485	1	1	1	0	0	0
168	1	0	1	1	0	1	0	0
168	1	1422	1	1	0	1	0	0
168	1	1886	1	1	0	1	0	0
169	1	0	0	0	0	0	0	0
169	2	260	1	0	1	0	0	0
169	1	2541	1	0	0	0	0	0
170	1	0	1	0			0	0
170	1	734	1	0			0	0
170	1	1161	1	0			0	0
170	1	1233	1	0			0	0
170	1	1532	1	0			0	0
171	1	0	1	1	0	1	0	0
171	1	317	1	1	1	1	0	0
171	1	672	1	1	1	1	0	0
171	1	2102	1	1	0	0	0	0
171	1	2164	1	1	1	1	0	0
172	2	0	1	1	0	0	0	0
172	2	98	1	1	0	0	0	0
172	2	378	1	1	1	0	0	0
172	2	1140	1	1	0	0	0	0
172	2	1225	1	1	0	0	0	0
172	2	1666	1	1	1	0	0	0
172	2	1900	1	1	1	0	0	0
172	2	2078	1	1	1	0	0	0
172	2	2283	1	1	1	0	0	0
172	2	2437	1	1	1	0	0	0
173	2	0	1	0	1	1	0	0
173	2	76	1	0	1	1	0	0
173	2	216	1	0	1	1	0	0
173	2	363	1	0	1	1	0	0
173	2	683	1	0	1	1	0	0
173	2	1049	1	0	1	1	0	0
173	2	1196	1	0	1	1	0	0
173	1	1406	1	0	1	1	0	0
173	2	1827	1	0	1	1	0	0
173	1	2106	1	0	1	1	0	0
173	2	2306	1	0	1	1	0	0
173	1	2547	1	0	1	1	0	0
173	2	2897	1	0	1	1	0	0
173	2	3170	1	0	1	0	0	0
173	2	3303	1	0	1	1	0	0
173	2	3590	1	0	1	1	0	0
173	1	3786	1	0	1	1	0	0
173	1	4387	1	0	1	1	0	0
174	1	0	0	0	1	1	0	0
174	1	256	1	0	1	1	0	0
174	2	587	1	0	1	1	0	0
174	2	916	1	0	1	1	0	0
174	1	1168	1	0	1	1	0	0
175	2	0	1	1	1	1	0	0
175	1	19	1	1	1	1	0	0
175	1	561	1	1	1	1	0	0
175	1	1363	1	1	1	1	0	0
176	1	0	0	1	0	0	0	0
176	1	958	0	1	0	0	0	0
176	1	1272	1	1	0	0	0	0
177	1	0	1	0	1	1	0	0
177	1	818	1	0	1	1	0	0
177	2	1506	1	0	1	1	0	0
177	1	1856	0	0	0	0	0	0
177	1	2723	1	0	0	0	0	0
178	1	0	0	0	0	1	0	0
178	1	427	1	0	1	1	0	0
178	1	449	1	0	1	1	0	0
178	1	454	1	0	1	1	0	0
178	1	706	1	0	1	1	0	0
178	1	1258	1	0	1	1	0	0
178	1	1629	1	0	1	1	0	0
179	1	0	1	1	1	1	0	0
179	1	705	1	1	1	1	0	0
179	1	717	1	1	1	0	0	0
180	2	0	1	0	1	1	0	0
180	2	491	1	0	1	1	0	0
180	2	869	1	0	1	1	0	0
181	1	0	1	1	1	1	0	0
181	1	990	1	1	1	1	0	0
181	1	1810	1	1	1	1	0	0
182	1	0	1	0	1	1	0	0
182	1	272	1	0	1	1	0	0
182	1	845	1	0	1	1	0	0
182	1	1023	1	0	1	1	0	0
182	1	1217	1	0	1	1	0	0
182	1	1651	1	0	1	1	0	0
182	1	2380	1	0	1	1	0	0
182	1	2897	1	0	1	1	0	0
182	1	2898	1	0	1	1	0	0
182	1	3032	1	0	1	1	0	0
182	1	3072	1	0	1	1	0	0
182	1	3117	1	0	1	1	0	0
182	1	3227	1	0	1	1	0	0
182	1	3528	1	0	1	1	0	0
182	1	3598	1	0	1	1	0	0
183	1	0	1	0	0	0	0	0
183	1	584	1	0	0	0	0	0
184	1	0	1	0	1	0	0	0
184	2	610	1	0	1	1	0	0
184	1	839	1	0	1	1	0	0
184	1	2149	1	0	1	1	0	0
184	1	2583	1	0	1	1	0	0
185	1	0	1	0	0	0	0	0
185	1	132	1	0	0	0	0	0
185	1	494	1	0	0	0	0	0
185	1	1385	1	0	0	0	0	0
186	1	0	1	1	1	1	0	0
186	1	986	0	1	0	0	0	0
187	1	0	0	1	0	0	0	0
187	1	314	1	1	0	0	0	0
188	1	0	1	0	1	0	0	0
188	1	1527	1	0	0	0	0	0
189	1	0	1	1	0	1	0	0
189	1	1554	1	1	1	0	0	0
190	1	0	0	0	0	1	0	0
190	1	1004	0	0	0	0	0	0
190	1	1171	1	0	0	0	0	0
190	1	1185	1	0	0	0	0	0
191	1	0	1	0	0	1	0	0
191	1	1103	1	0	0	1	0	0
191	1	1342	1	0	1	1	0	0
191	1	1838	1	0	1	1	0	0
191	1	2323	1	0	1	1	0	0
191	1	2694	1	0	1	1	0	0
191	1	3143	1	0	1	1	0	0
191	1	3295	1	0	1	1	0	0
192	2	0	0	1	0	0	0	0
192	1	246	1	1	1	0	0	0
193	1	0	1	1	0	0	0	0
193	1	2427	1	1	1	0	0	0
193	1	2799	1	1	1	0	0	0
193	1	3569	1	1	1	1	0	0
194	1	0	1	1	0	1	0	0
194	1	2139	1	1	1	1	0	0
195	1	0	1	1	1	1	0	0
195	1	2541	1	1	1	0	0	0
196	1	0	0	0	0	0	0	0
196	1	539	1	0	1	0	0	0
196	1	2863	1	0	1	0	0	0
196	1	3856	1	0	1	0	0	0
197	1	0	1	0	1	1	0	0
197	1	331	1	0	0	1	0	0
197	2	2221	1	0	1	1	0	0
197	2	2443	1	0	1	1	0	0
197	1	3074	1	0	1	1	1	0
197	2	3375	1	0	1	1	1	0
197	1	3625	1	0	1	1	1	0
198	1	0	1	0	1	1	0	0
198	1	371	1	0	1	1	0	0
198	1	637	1	0	1	1	0	0
198	1	750	1	0	1	1	0	0
198	1	973	1	0	1	1	0	0
198	1	1310	1	0	1	1	0	0
198	1	1646	1	0	1	1	0	0
199	2	0	1	1	1	0	0	0
199	2	1	1	1	1	0	0	0
199	2	22	1	1	1	0	0	0
199	1	52	1	1	0	1	0	0
199	2	430	1	1	1	1	0	0
199	1	605	1	1	1	0	0	0
199	1	759	1	1	0	0	0	0
199	2	1332	1	1	1	1	0	0
199	1	2177	1	1	1	1	0	0
199	2	2334	1	1	1	1	0	0
199	2	3591	1	1	1	1	0	0
200	1	0	1	0	1	1	0	0
200	1	1261	1	0	1	1	0	0
200	1	2026	1	0	1	0	0	0
200	1	2577	1	0	1	0	0	0
201	1	0	1	0	0	0	0	0
201	1	402	1	0	0	0	0	0
201	1	910	0	0	0	0	0	0
201	1	932	0	0	0	0	0	0
201	1	1093	1	0	0	0	0	0
201	2	1108	1	0	0	0	0	0
201	2	2022	0	0	0	0	0	0
201	1	2821	1	0	1	0	0	0
202	1	0	1	1	1	1	0	0
202	1	364	1	1	1	1	0	0
202	2	2268	1	1	1	1	0	0
203	1	0	0	0	0	0	0	0
203	1	9	0	0	0	0	0	0
204	1	0	1	0	1	0	0	0
204	1	560	1	0	1	1	0	0
204	1	651	1	0	1	1	0	0
204	2	1169	1	0	1	1	0	0
204	1	1322	1	0	1	1	0	0
204	1	1792	1	0	1	1	0	0
204	1	2324	1	0	1	1	0	0
204	1	2358	1	0	1	1	0	0
204	1	2725	1	0	1	1	0	0
204	1	3263	1	0	1	1	0	0
204	1	4256	1	0	1	1	0	0
205	1	0	1	1	1	1	0	0
205	1	596	1	1	1	1	0	0
205	1	1586	1	1	1	1	0	0
206	2	0	1	0	0	0	0	0
206	2	37	1	0	0	0	0	0
206	2	38	1	0	0	0	0	0
207	1	0	1	0	0	1	0	0
207	1	1504	1	0	1	1	0	0
208	1	0	0	0	0	0	0	0
208	1	1806	1	0	1	1	0	0
209	2	0	0	1	0	0	0	0
209	1	714	0	1	0	0	0	0
209	2	781	1	1	0	0	0	0
210	1	0	1	1	0	1	0	0
210	1	258	1	1	0	1	0	0
210	1	832	1	1	0	1	0	0
210	1	1035	1	1	0	1	0	0
210	1	1392	1	1	1	1	0	0
210	1	2111	1	1	1	1	0	0
210	1	2554	1	1	1	1	0	0
210	1	2684	1	1	1	1	0	0
210	1	3307	1	1	1	1	0	0
210	1	3867	1	1	1	1	0	0
210	1	4437	1	1	1	1	0	0
211	1	0	0	0	0	0	0	0
211	1	720	1	0	0	0	0	0
212	2	0	1	1	0	0	0	0
212	1	73	1	1	1	0	0	0
213	1	0	1	1	0	1	0	0
213	1	651	1	1	0	1	0	0
213	1	2275	1	1	1	1	0	0
213	1	2734	1	1	1	1	0	0
213	1	2935	1	1	0	1	0	0
214	1	0	1	1	0	0	0	0
214	1	636	1	1	0	0	0	0
215	1	0	1	0	0	0	0	0
215	1	133	0	0	0	0	0	0
215	2	1020	0	0	1	0	0	0
216	1	0	1	0	0	1	0	0
216	1	540	1	0	0	0	0	0
216	1	1030	1	0	1	0	0	0
216	1	1328	1	0	1	1	0	0
216	1	2506	1	0	1	1	0	0
216	1	2515	1	0	1	1	0	0
216	1	2927	1	0	1	0	0	0
217	1	0	0	0	1	0	0	0
217	1	181	0	0	1	0	0	0
218	1	0	1	0	1	1	0	0
218	1	1183	1	0	1	1	0	0
218	1	1813	1	0	1	0	0	0
218	1	2479	1	0	1	1	0	0
219	1	0	1	1	1	1	0	0
219	1	14	1	1	1	1	0	0
219	1	86	1	1	1	1	0	0
219	1	317	1	1	0	0	0	0
219	1	1235	1	1	1	1	0	0
219	1	1290	1	1	1	1	0	0
219	1	1540	1	1	1	1	0	0
219	1	1896	1	1	1	1	0	0
219	1	2871	1	1	1	1	0	0
219	1	3144	1	1	1	1	0	0
219	1	3578	1	1	1	1	0	0
219	1	3947	1	1	1	1	0	0
219	1	4125	1	1	1	1	0	0
220	1	0	1	0	0	0	0	0
220	1	1946	1	0	1	1	0	0
220	1	2264	1	0	1	0	0	0
220	1	2460	1	0	1	1	0	0
221	1	0	1	0	0	1	0	0
221	1	624	1	0	0	1	0	0
221	1	993	1	0	1	1	0	0
221	1	1766	1	0	1	1	0	0
221	1	3379	1	0	1	1	0	0
221	1	3855	1	0	1	1	0	0
222	1	0	1	1	1	1	0	0
222	1	1122	1	1	1	1	0	0
222	1	1941	1	1	1	1	0	0
222	1	2620	1	1	1	1	0	0
222	2	3705	1	1	1	1	0	0
222	2	3727	1	1	1	1	1	0
222	2	3935	1	1	1	1	1	0
222	2	4523	1	1	1	1	1	0
223	1	0	1	1	1	1	0	0
223	2	330	1	1	0	1	0	0
224	1	0	1	1	0	1	0	0
224	1	345	1	1	0	1	0	0
224	1	689	1	1	0	1	0	0
224	1	1081	1	1	1	1	0	0
224	1	2075	1	1	1	1	0	0
224	1	2485	1	1	1	1	0	0
224	2	3306	1	1	1	1	0	0
224	1	3538	1	1	1	1	0	0
224	1	3745	1	1	1	1	0	0
225	1	0	0	0	0	1	0	0
225	1	1749	1	0	1	1	0	0
225	1	3205	1	0	1	1	0	0
226	1	0	1	1	1	1	0	0
226	1	929	1	1	1	1	0	0
226	1	1482	1	1	1	1	0	0
227	1	0	1	0	1	0	0	0
227	1	454	1	0	1	1	0	0
227	1	714	1	0	1	1	0	0
227	1	1034	1	0	1	1	0	0
228	1	0	1	0	1	1	0	0
228	1	3719	1	0	1	1	0	0
229	1	0	1	1	1	1	0	0
229	1	810	1	1	1	1	0	0
229	2	1078	1	1	1	0	1	0
229	1	1414	1	1	1	1	1	0
229	1	2001	1	1	1	0	1	0
229	1	2182	1	1	1	0	1	0
229	1	2681	1	1	1	0	1	0
230	1	0	1	1	1	0	0	0
230	2	211	0	1	0	0	0	0
230	2	318	0	1	0	0	0	0
230	1	534	1	1	0	0	0	0
231	1	0	1	0	0	1	0	0
231	1	3129	1	0	1	1	0	0
231	1	4227	1	0	1	1	0	0
232	2	0	0	1	0	0	0	0
232	2	117	1	1	0	1	0	0
232	2	432	0	1	0	0	0	0
232	2	1006	1	1	0	0	0	0
232	2	1307	1	1	0	0	0	0
233	1	0	1	0	1	1	0	0
233	1	8	1	0	1	1	0	0
233	1	242	1	0	1	1	0	0
233	1	461	1	0	1	1	1	0
233	1	687	1	0	1	1	1	0
234	1	0	1	1	1	1	0	0
234	1	496	1	1	1	1	0	0
235	1	0	1	1	1	1	0	0
235	1	477	1	1	1	1	0	0
235	1	778	1	1	1	1	0	0
236	1	0	1	1	1	0	0	0
236	1	1151	1	1	1	1	0	0
237	1	0	0	1	0	1	0	0
237	2	525	0	1	0	0	0	0
237	1	818	1	1	0	0	0	0
237	1	1315	1	1	0	0	0	0
237	1	1694	1	1	0	0	0	0
238	1	0	1	1	0	1	0	0
238	1	1339	1	1	1	1	0	0
238	1	2857	1	1	0	0	0	0
238	1	2907	1	1	0	1	0	0
239	1	0	0	0	0	0	0	0
239	1	461	1	0	0	0	0	0
239	1	545	1	0	1	0	0	0
239	2	736	1	0	1	0	0	0
239	1	1042	1	0	1	0	0	0
239	1	1701	1	0	1	1	0	0
239	1	2084	1	0	1	1	0	0
239	1	2500	1	0	1	1	0	0
239	1	2954	1	0	1	1	0	0
239	1	2955	1	0	1	1	0	0
240	1	0	1	1	0	0	0	0
240	1	433	1	1	1	1	0	0
240	1	508	1	1	1	1	0	0
240	1	1028	1	1	0	1	0	0
240	1	1123	1	1	1	1	0	0
241	1	0	1	1	0	1	0	0
241	1	336	1	1	0	1	0	0
241	1	2383	1	1	0	0	0	0
242	1	0	1	1	0	0	0	0
242	1	354	1	1	1	0	0	0
242	1	760	1	1	1	0	0	0
243	1	0	0	0	0	1	0	0
243	1	209	1	0	1	1	0	0
243	1	567	1	0	1	1	0	0
243	1	842	1	0	1	1	0	0
244	2	0	1	1	0	0	0	0
244	2	63	1	1	0	0	0	0
244	1	460	1	1	1	0	0	0
244	1	1117	1	1	1	0	0	0
244	1	2101	1	1	1	0	0	0
245	1	0	1	0	1	1	0	0
245	1	505	1	0	1	1	0	0
245	1	694	1	0	0	1	0	0
245	1	2574	1	0	1	0	0	0
245	2	2952	1	0	1	0	0	0
245	1	3112	1	0	1	1	0	0
245	2	3470	1	0	1	1	0	0
245	1	3483	1	0	1	1	0	0
245	1	3940	1	0	1	0	0	0
245	2	3974	1	0	1	0	0	0
245	1	4197	1	0	1	0	0	0
246	1	0	1	1	1	1	0	0
246	1	749	1	1	1	1	0	0
246	2	1233	1	1	1	1	0	0
246	2	1282	1	1	1	1	1	0
246	1	1492	1	1	1	1	1	0
247	1	0	1	0	1	1	0	0
247	1	554	1	0	1	1	0	0
248	2	0	1	1	1	0	0	0
248	2	36	1	1	1	0	0	0
248	1	426	1	1	0	0	0	0
248	1	461	1	1	1	0	0	0
248	1	969	1	1	1	0	0	0
249	1	0	1	0	1	1	0	0
249	1	391	1	0	1	1	0	0
249	1	608	1	0	1	1	0	0
250	1	0	0	0	0	0	0	0
250	1	387	1	0	1	0	0	0
250	1	1238	1	0	1	1	0	0
250	1	1840	1	0	1	0	0	0
250	1	2225	1	0	1	1	0	0
251	1	0	1	1	1	1	0	0
251	1	476	1	1	1	1	0	0
252	1	0	1	1	1	1	0	0
252	1	445	1	1	0	1	0	0
252	1	2206	1	1	1	1	0	0
253	1	0	1	0	1	1	0	0
253	1	491	1	0	1	1	0	0
253	1	944	1	0	1	1	0	0
253	1	1400	1	0	1	1	0	0
253	1	1519	1	0	1	1	0	0
254	2	0	0	0	0	1	0	0
254	1	36	0	0	0	1	0	0
254	1	135	0	0	0	1	0	0
254	2	722	0	0	0	1	0	0
255	1	0	1	0	1	1	0	0
255	1	140	1	0	0	1	0	0
255	2	602	1	0	0	1	0	0
255	1	3568	1	0	1	1	0	0
256	1	0	0	1	0	0	0	0
256	1	885	1	1	1	0	0	0
256	1	917	1	1	1	0	0	0
256	1	1732	1	1	1	1	0	0
257	2	0	1	0	1	0	0	0
257	2	57	1	0	1	0	0	0
257	2	211	1	0	1	0	0	0
257	1	246	1	0	1	0	0	0
257	2	412	1	0	1	1	0	0
257	2	545	1	0	1	0	0	0
257	2	747	1	0	1	0	0	0
257	2	965	1	0	1	0	0	0
257	2	1716	1	0	1	0	0	0
257	2	1891	1	0	1	0	0	0
257	1	2172	1	0	1	0	0	0
257	2	2878	1	0	1	0	0	0
257	2	3108	1	0	1	0	0	0
258	1	0	0	1	1	1	0	0
258	1	62	0	1	1	1	0	0
258	1	2365	1	1	1	1	0	0
259	1	0	1	0	0	1	0	0
259	1	95	1	0	1	1	0	0
260	1	0	1	0	0	1	0	0
260	1	2114	1	0	1	1	0	0
261	1	0	0	0	0	1	0	0
261	1	353	0	0	0	1	0	0
261	2	616	0	0	0	1	0	0
261	2	736	0	0	0	1	0	0
261	2	848	0	0	0	1	0	0
261	2	1921	0	0	0	1	0	0
261	2	2397	1	0	1	1	0	0
261	1	3020	1	0	1	1	0	0
262	1	0	1	0	0	0	0	0
262	1	213	1	0	1	1	0	0
262	1	687	1	0	1	1	0	0
262	1	1081	1	0	1	1	0	0
262	1	1402	1	0	1	1	0	0
262	2	1501	1	0	1	1	0	0
262	1	1808	1	0	1	1	0	0
262	1	2158	1	0	1	1	0	0
262	1	2402	1	0	0	1	0	0
262	1	2853	1	0	1	1	0	0
263	1	0	1	1	1	1	0	0
263	1	51	1	1	1	1	0	0
264	2	0	1	0	0	0	0	0
264	2	447	1	0	1	0	0	0
264	2	545	1	0	1	0	0	0
264	2	650	1	0	1	0	0	0
264	2	727	1	0	1	0	0	0
264	2	891	1	0	1	0	0	0
264	2	1007	1	0	1	0	1	0
264	2	1203	1	0	1	0	1	0
264	2	1566	1	0	1	0	1	0
265	1	0	1	0	1	0	0	0
265	1	279	0	0	0	0	0	0
265	2	812	1	0	1	1	0	0
265	1	867	1	0	1	1	0	0
265	2	979	1	0	1	1	0	0
265	2	1154	1	0	1	1	0	0
265	2	1371	1	0	1	1	0	0
265	2	1546	1	0	1	1	0	0
265	2	1959	1	0	1	1	0	0
265	1	2204	1	0	1	1	0	0
266	1	0	1	1	0	0	0	0
266	1	42	1	1	0	1	0	0
266	1	370	1	1	1	1	0	0
266	1	853	1	1	1	1	0	0
266	1	1209	1	1	1	1	0	0
267	1	0	0	0	0	0	0	0
267	1	1	0	0	0	0	0	0
267	1	207	0	0	1	0	0	0
267	1	642	1	0	0	0	0	0
267	1	1955	1	0	1	0	0	0
267	1	2227	1	0	1	0	0	0
268	2	0	1	0	0	0	0	0
268	2	406	1	0	1	0	0	0
268	2	594	1	0	1	0	0	0
268	2	1442	1	0	1	1	0	0
268	2	1456	1	0	1	1	0	0
269	1	0	0	1	0	0	0	0
269	1	399	1	1	0	0	0	0
270	1	0	0	1	0	1	0	0
270	2	2097	1	1	1	1	0	0
270	1	2202	1	1	1	1	0	0
271	2	0	0	0	0	0	0	0
271	1	14	1	0	0	0	0	0
271	1	434	1	0	1	1	0	0
271	1	460	1	0	1	1	0	0
272	1	0	1	0	0	1	0	0
272	1	721	1	0	1	1	0	0
273	1	0	1	0	1	1	0	0
273	1	408	1	0	0	1	0	0
273	1	505	1	0	0	1	0	0
273	1	1276	1	0	0	1	0	0
273	1	2109	1	0	0	1	0	0
273	1	2726	1	0	1	1	0	0
274	1	0	1	1	1	0	0	0
274	1	1610	1	1	1	0	0	0
274	1	2460	1	1	1	1	0	0
275	1	0	1	0	0	1	0	0
275	1	785	1	0	1	1	0	0
275	1	2383	1	0	1	1	0	0
275	1	2836	1	0	1	1	0	0
275	1	3886	1	0	1	1	0	0
276	1	0	1	0	1	0	0	0
276	1	44	1	0	1	0	0	0
276	1	45	1	0	1	0	0	0
276	1	87	1	0	1	0	0	0
276	1	88	1	0	1	0	0	0
277	1	0	1	0	1	1	0	0
277	1	439	1	0	1	1	0	0
277	1	803	1	0	1	1	0	0
277	1	907	1	0	1	1	0	0
277	1	1273	1	0	1	1	0	0
278	1	0	1	0	1	0	0	0
278	1	372	1	0	1	1	0	0
279	1	0	0	1	0	0	0	0
279	1	373	1	1	1	1	0	0
280	2	0	1	0	1	0	0	0
280	2	152	1	0	1	0	0	0
280	1	271	1	0	1	0	0	0
281	1	0	1	0	1	0	0	0
281	2	417	1	0	1	0	0	0
281	1	530	1	0	1	0	0	0
281	1	865	1	0	1	0	0	0
281	1	1196	1	0	1	0	0	0
281	2	1595	1	0	1	0	0	0
281	2	1797	1	0	1	0	0	0
281	1	3049	1	0	0	0	0	0
282	1	0	1	0	1	1	0	0
282	1	587	1	0	1	1	0	0
282	1	986	1	0	1	1	0	0
282	1	1743	1	0	1	1	0	0
282	1	2134	1	0	1	1	0	0
282	1	3019	1	0	1	1	0	0
283	1	0	1	1	0	1	0	0
283	1	328	1	1	1	1	0	0
283	1	2295	1	1	0	1	0	0
284	1	0	1	1	1	1	0	0
284	1	113	1	1	1	1	0	0
284	1	1584	1	1	1	1	0	0
284	1	1774	1	1	1	1	0	0
285	1	0	1	0	0	1	0	0
285	1	1	1	0	0	1	0	0
285	1	632	0	0	0	1	0	0
285	1	2149	0	0	0	0	0	0
285	1	2925	1	0	1	1	0	0
286	1	0	0	1	0	1	0	0
286	1	398	0	1	0	0	0	0
287	1	0	0	1	0	1	0	0
287	1	1099	0	1	0	1	0	0
287	1	1608	0	1	0	1	0	0
287	1	3226	1	1	0	1	0	0
288	1	0	0	0	0	0	0	0
288	1	21	0	0	1	0	0	0
288	1	50	0	0	1	0	0	0
289	1	0	0	0	0	0	0	0
289	1	164	1	0	1	0	0	0
289	1	528	1	0	1	0	0	0
289	1	997	1	0	1	0	0	0
289	2	1276	1	0	1	0	0	0
289	2	1516	1	0	1	0	0	0
289	1	1788	1	0	1	0	0	0
289	1	2434	1	0	1	0	0	0
290	1	0	1	1	0	0	0	0
290	1	2580	1	1	0	0	0	0
291	1	0	1	0	1	0	0	0
291	1	385	1	0	1	1	0	0
291	1	974	1	0	1	1	0	0
291	1	1373	1	0	1	1	0	0
292	1	0	1	1	1	0	0	0
292	2	986	1	1	1	0	0	0
292	1	1394	1	1	0	0	0	0
292	2	1477	0	1	1	0	0	0
293	1	0	1	0	1	0	0	0
293	1	434	1	0	0	0	0	0
293	1	756	1	0	1	1	0	0
293	1	1179	1	0	1	1	0	0
293	1	1510	1	0	1	1	0	0
293	1	2230	1	0	1	1	0	0
293	1	2421	1	0	1	1	0	0
293	1	3031	1	0	1	1	0	0
293	1	3395	1	0	1	1	0	0
293	1	3857	1	0	1	1	0	0
294	2	0	1	0	0	1	0	0
294	1	103	1	0	0	1	0	0
295	1	0	1	1	0	1	0	0
295	1	1029	1	1	1	1	0	0
295	2	2078	1	1	0	1	0	0
295	1	2896	1	1	1	1	0	0
295	1	3150	1	1	1	1	0	0
295	1	3416	1	1	1	1	0	0
295	1	3921	1	1	1	1	0	0
296	1	0	1	0	0	0	0	0
296	1	631	1	0	0	0	0	0
297	1	0	1	1	0	0	0	0
297	1	386	1	1	0	0	0	0
297	1	398	1	1	0	0	0	0
297	2	980	1	1	0	0	0	0
297	2	1022	1	1	0	0	0	0
298	1	0	0	0	0	0	0	0
298	1	302	1	0	1	0	0	0
299	1	0	1	0	0	1	0	0
299	1	3762	1	0	1	1	0	0
300	2	0	0	0	0	1	0	0
300	2	211	0	0	0	1	0	0
300	3	288	0	0	0	1	0	0
301	1	0	1	1	1	1	0	0
301	1	1010	1	1	1	1	0	0
301	1	2652	1	1	0	1	0	0
301	1	3038	1	1	1	1	0	0
301	1	3479	1	1	1	1	0	0
301	1	4136	1	1	1	1	0	0
302	1	0	1	0	0	1	0	0
302	2	671	1	0	0	1	0	0
302	2	1433	1	0	0	1	0	0
303	2	0	1	0	1	1	0	0
303	1	62	1	0	1	1	0	0
303	1	223	1	0	1	0	0	0
303	1	1327	1	0	1	1	0	0
303	1	1607	1	0	1	0	0	0
303	1	2505	1	0	1	1	0	0
303	1	3127	1	0	1	1	0	0
303	1	3177	1	0	1	1	0	0
303	1	3650	1	0	1	1	0	0
304	1	0	1	1	1	0	0	0
304	1	1928	1	1	1	0	0	0
305	1	0	1	1	1	0	0	0
305	2	413	1	1	1	0	0	0
305	1	507	1	1	1	0	0	0
306	1	0	1	1	0	0	0	0
306	1	113	1	1	0	0	0	0
306	1	485	1	1	0	1	0	0
306	2	532	1	1	1	1	0	0
306	1	756	1	1	1	1	0	0
306	2	1000	1	1	1	1	0	0
306	2	1231	1	1	1	1	0	0
307	1	0	1	1	1	1	0	0
307	1	850	1	1	1	1	0	0
308	1	0	1	1	0	0	0	0
308	1	189	1	1	1	0	0	0
308	1	574	1	1	1	0	0	0
308	1	1203	1	1	0	0	0	0
309	1	0	0	0	0	0	0	0
309	1	62	1	0	0	0	0	0
309	1	756	1	0	1	0	0	0
310	1	0	1	1	0	1	0	0
310	1	461	0	1	0	1	0	0
310	1	1631	1	1	1	1	0	0
311	1	0	1	1	1	0	0	0
311	1	713	1	1	1	1	0	0
312	1	0	1	0	1	0	0	0
312	1	652	1	0	0	0	0	0
312	1	1275	1	0	1	0	0	0
313	2	0	1	0	0	0	0	0
313	2	95	1	0	1	0	0	0
314	1	0	1	1	1	1	0	0
314	1	1628	1	1	1	1	0	0
314	1	3140	1	1	1	1	0	0
315	1	0	1	1	1	1	0	0
315	1	3241	1	1	0	0	0	0
315	1	3598	1	1	0	0	0	0
316	2	0	1	0	0	1	0	0
316	2	70	1	0	0	1	0	0
316	2	175	1	0	0	1	0	0
316	1	581	1	0	0	1	0	0
316	2	875	1	0	0	1	0	0
316	2	2126	1	0	1	0	0	0
316	1	2755	1	0	1	1	0	0
316	1	3844	1	0	1	0	0	0
317	1	0	1	0	0	1	0	0
317	1	581	1	0	1	1	0	0
317	1	966	1	0	1	1	0	0
317	2	1302	1	0	1	1	0	0
317	1	2702	1	0	1	1	0	0
318	1	0	1	0	1	0	0	0
318	1	378	1	0		0	0	0
318	1	448	1	0	1	0	0	0
318	1	596	1	0	1	0	1	0
319	1	0	1	1	1	1	0	0
319	1	938	1	1	1	1	0	0
319	1	1745	1	1	1	1	0	0
320	2	0	1	0	0	1	0	0
320	2	29	1	0	1	1	0	0
320	1	514	1	0	1	1	0	0
320	1	767	1	0	1	1	0	0
320	1	1312	1	0	1	1	0	0
320	1	1771	1	0	1	1	0	0
320	1	2403	1	0	1	1	0	0
320	1	2485	1	0	1	1	0	0
320	1	3269	1	0	1	1	0	0
320	1	3283	1	0	1	1	0	0
320	1	3417	1	0	1	1	0	0
320	1	3501	1	0	0	1	0	0
321	1	0	1	0	1	1	0	0
321	1	1314	1	0	1	1	0	0
322	1	0	1	0	1	1	0	0
322	2	385	1	0	1	1	0	0
322	1	413	1	0	1	1	0	0
322	1	554	1	0		1	1	0
322	1	890	1	0	1	1	1	0
322	2	1069	1	0	1	1	1	0
322	1	1176	1	0	1	1	1	0
322	1	1199	1	0	1	1	1	0
323	1	0	1	0	1	1	0	0
323	1	794	1	0	1	1	0	0
323	1	1010	1	0	1	1	0	0
324	1	0	0	0	0	0	0	0
324	1	440	0	0	0	0	0	0
324	2	642	0	0	0	0	0	0
324	1	1349	1	0	0	0	0	0
324	1	1679	1	0	1	0	0	0
324	1	1953	1	0	1	0	0	0
324	1	2441	0	0	0	0	0	0
324	1	2618	0	0	0	0	0	0
324	1	2804	1	0	1	0	0	0
325	1	0	1	0	1	1	0	0
325	1	4	1	0	1	1	0	0
325	1	461	1	0	1	1	0	0
325	1	907	1	0	1	1	0	0
325	1	1327	1	0	1	1	0	0
325	1	1988	1	0	1	1	0	0
325	1	2530	1	0	1	1	0	0
325	1	2926	1	0	1	1	0	0
325	1	3050	1	0	1	1	0	0
325	1	3429	1	0	1	1	0	0
325	1	4458	1	0	1	1	0	0
326	1	0	1	1	0	1	0	0
326	2	453	1	1	1	1	0	0
326	1	531	1	1	1	0	0	0
327	1	0	1	0	1	0	0	0
327	1	29	1	0	1	0	0	0
327	1	203	1	0	1	0	0	0
327	2	547	1	0	1	0	0	0
327	1	793	1	0	1	1	0	0
327	1	938	1	0	1	1	0	0
327	1	1221	1	0	1	1	0	0
327	1	1414	1	0	1	1	0	0
328	2	0	1	0	0	0	0	0
328	1	139	1	0	0	0	0	0
328	1	615	1	0	1	0	0	0
329	1	0	1	1	0	0	0	0
329	1	246	1	1	0	0	0	0
329	1	669	1	1	0	0	0	0
329	1	3011	1	1	1	0	0	0
330	1	0	1	1	0	0	0	0
330	2	441	1	1	0	0	0	0
331	1	0	1	1	1	1	0	0
331	1	861	1	1	1	1	0	0
331	1	1105	1	1	1	1	0	0
331	1	1831	1	1	1	1	0	0
332	1	0	0	0	0	1	0	0
332	1	201	0	0	0	1	0	0
332	1	875	1	0	1	1	0	0
332	1	1363	1	0	1	1	0	0
332	1	1769	1	0	1	1	0	0
332	1	2112	1	0	1	1	0	0
332	1	2434	1	0	1	1	0	0
332	1	2769	1	0	1	1	0	0
332	1	2805	1	0	1	1	0	0
332	1	3524	1	0	1	1	0	0
333	2	0	1	0	0	1	0	0
333	2	32	1	0	0	1	0	0
333	2	55	1	0	0	1	0	0
333	2	279	1	0	1	1	0	0
333	2	606	1	0	1	1	0	0
333	2	1042	1	0	1	1	0	0
333	2	1344	1	0	1	1	0	0
333	1	1701	1	0	1	1	0	0
333	1	2118	1	0	1	1	0	0
333	1	2608	1	0	1	1	0	0
334	1	0	1	0	0	0	0	0
334	1	1007	1	0	1	0	0	0
334	1	1462	1	0	1	0	0	0
334	1	1807	1	0	1	1	0	0
334	1	2107	1	0	1	0	0	0
335	1	0	1	0	1	1	0	0
335	1	365	1	0	1	1	0	0
335	1	1092	1	0	1	0	0	0
335	1	1386	1	0	1	0	0	0
335	1	1779	1	0	1	0	0	0
335	1	2701	1	0	1	1	0	0
336	1	0	0	0	1	1	0	0
336	1	1037	0	0	0	1	0	0
336	2	1491	1	0	1	1	0	0
336	2	1621	1	0	1	1	0	0
336	1	1657	1	0	1	1	0	0
337	1	0	1	1	1	0	0	0
337	1	466	1	1	1	0	0	0
337	1	2415	1	1	1	1	0	0
337	1	2876	1	1	1	0	0	0
338	2	0	0	1	1	0	0	0
338	2	1711	1	1	1	1	0	0
338	1	1803	1	1	1	1	0	0
339	1	0	1	0	1	1	0	0
339	1	350	1	0	1	1	0	0
339	1	819	1	0	1	1	0	0
339	1	1043	1	0	1	1	0	0
339	1	1638	1	0	1	1	0	0
339	1	1987	1	0	1	1	0	0
339	1	2370	1	0	1	1	0	0
339	1	2729	1	0	1	1	0	0
340	1	0	1	0	1	1	0	0
340	1	373	1	0	1	0	0	0
340	1	741	1	0	1	1	0	0
340	1	1367	1	0	1	0	0	0
340	1	1847	1	0	1	0	0	0
340	1	2149	1	0	1	1	0	0
340	1	2535	1	0	1	0	0	0
340	1	3109	1	0	1	0	0	0
340	1	3544	1	0	1	0	0	0
341	1	0	1	1	0	0	0	0
341	2	483	1	1	1	0	0	0
342	1	0	1	0	1	0	0	0
342	1	1397	1	0	1	1	0	0
342	1	1934	1	0	1	1	0	0
342	1	2614	1	0	1	1	0	0
343	1	0	1	1	1	1	0	0
343	1	588	1	1	1	0	0	0
343	1	625	1	1	1	0	0	0
343	1	891	1	1	1	1	0	0
343	1	1080	1	1	1	0	0	0
344	2	0	0	1	0	1	0	0
344	1	2165	1	1	1	1	0	0
345	1	0	1	0	0	1	0	0
345	1	168	1	0	1	0	0	0
345	2	413	1	0	1	1	0	0
345	2	497	1	0	1	0	0	0
345	2	630	1	0	1	1	0	0
345	1	728	1	0	1	1	0	0
346	1	0	1	1	1	1	0	0
346	2	712	1	1	1	1	0	0
346	2	769	1	1	1	1	0	0
346	1	902	1	1	1	1	0	0
346	2	1273	1	1	1	1	0	0
346	1	1525	1	1	1	1	0	0
346	2	2078	1	1	1	1	0	0
346	2	2970	1	1	1	1	0	0
346	1	3072	1	1	1	1	0	0
346	1	3233	1	1	1	1	0	0
347	2	0	1	1	1	1	0	0
347	1	63	1	1	1	1	0	0
347	1	700	1	1	1	1	0	0
347	1	2434	0	1	0	1	0	0
347	1	2769	1	1	1	1	0	0
347	1	3735	1	1	1	1	0	0
347	1	4179	1	1	1	1	0	0
348	1	0	1	0	1	0	0	0
348	1	1	1	0	1	0	0	0
348	2	456	1	0	1	0	0	0
348	1	498	1	0	1	1	0	0
348	2	594	1	0	1	1	0	0
348	2	967	1	0	1	1	0	0
348	2	1091	1	0	1	1	0	0
348	1	1189	1	0	1	1	0	0
348	1	1324	1	0	1	1	0	0
348	1	1469	1	0	1	1	0	0
348	2	2065	1	0	0	0	0	0
348	1	2197	1	0	1	1	0	0
348	1	2561	1	0	1	1	0	0
348	2	2942	1	0	1	1	0	0
348	1	3131	1	0	1	1	0	0
348	1	3436	1	0	1	1	0	0
348	1	3612	1	0	1	1	0	0
349	1	0	1	1	1	1	0	0
349	1	855	1	1	1	1	0	0
349	1	863	1	1	1	1	0	0
350	1	0	1	0	0	1	0	0
350	1	2860	1	0	0	1	0	0
351	1	0	1	1	1	0	0	0
351	1	289	1	1	1	0	0	0
351	2	379	1	1	1	0	0	0
351	1	621	1	1	1	0	0	0
351	1	765	1	1	1	0	0	0
351	2	1134	1	1	1	0	0	0
351	1	1318	1	1	1	0	0	0
351	2	1647	1	1	1	0	0	0
351	1	1885	1	1	1	0	0	0
351	1	2382	1	1	1	0	0	0
352	1	0	1	0	1	1	0	0
352	1	994	1	0	1	1	0	0
353	1	0	1	0	1	1	0	0
353	1	504	1	0	1	1	0	0
353	1	547	1	0	1	1	0	0
353	1	791	1	0	1	1	0	0
354	1	0	1	1	1	0	0	0
354	1	1295	1	1	0	0	0	0
354	2	2124	1	1	0	0	0	0
355	1	0	1	1	1	1	0	0
355	1	595	1	1	0	0	0	0
355	1	2926	1	1	0	1	0	0
356	1	0	1	0	0	0	0	0
356	1	1055	1	0	1	0	0	0
356	2	2079	1	0	1	0	0	0
357	1	0	1	1	1	1	0	0
357	1	532	1	1	0	1	0	0
357	1	1446	1	1	1	1	0	0
357	1	1938	1	1	1	1	0	0
357	1	2491	1	1	1	1	0	0
358	1	0	1	0	1	1	0	0
358	1	505	1	0	0	1	0	0
358	1	533	1	0	0	0	0	0
358	2	1204	1	0	1	1	0	0
358	2	1266	1	0	1	1	0	0
358	2	1714	1	0	1	1	0	0
358	1	2455	1	0	1	1	0	0
358	1	2926	1	0	1	1	0	0
359	1	0	0	0	0	1	0	0
359	1	844	0	0	0	1	0	0
360	1	0	1	1	1	1	0	0
360	1	1181	1	1	1	1	0	0
361	1	0	0	0	0	1	0	0
361	1	2	0	0	0	1	0	0
361	1	556	1	0	1	1	0	0
361	1	739	1	0	1	1	0	0
361	1	2257	1	0	1	1	0	0
361	1	2449	1	0	1	1	0	0
361	1	3132	1	0	1	1	0	0
362	1	0	1	0	1	1	0	0
362	2	329	1	0	1	1	0	0
362	1	747	1	0	1	1	0	0
362	1	1106	1	0	1	1	0	0
362	1	1615	1	0	1	1	0	0
362	1	1715	1	0	1	1	0	0
363	1	0	0	0	0	1	0	0
363	1	1275	0	0	0	0	0	0
364	1	0	1	1	0	1	0	0
364	2	2890	1	1	0	0	0	0
364	1	4095	1	1	1	1	0	0
365	1	0	1	1	1	0	0	0
365	1	553	1	1	0	0	0	0
365	1	2856	1	1	1	0	0	0
365	1	3380	1	1	1	0	0	0
365	1	3385	1	1	1	0	0	0
365	1	3386	1	1	1	0	0	0
366	2	0	0	0	0	0	0	0
366	1	242	1	0	1	0	0	0
366	2	515	1	0	1	0	0	0
366	2	671	1	0	1	0	0	0
366	2	857	0	0	0	0	0	0
366	1	1104	1	0	1	0	0	0
366	1	1321	1	0	1	0	0	0
366	1	1601	1	0	1	0	1	0
366	1	1958	1	0	1	0	1	0
366	1	2324	1	0	1	0	1	0
367	1	0	1	1	1	1	0	0
367	1	426	1	1	1	1	0	0
367	1	841	1	1	1	1	0	0
367	1	1175	1	1	1	1	0	0
367	1	1513	1	1	1	1	0	0
367	1	1554	1	1	1	1	0	0
367	1	2030	1	1	1	1	0	0
367	1	2520	1	1	1	1	0	0
367	1	2743	1	1	1	1	0	0
367	1	3550	1	1	1	1	0	0
368	1	0	1	0	1	1	0	0
368	1	917	1	0	1	1	0	0
369	1	0	1	0	0	0	0	0
369	1	1	1	0	0	0	0	0
369	1	435	1	0	0	0	0	0
369	1	540	1	0	1	0	0	0
369	2	931	1	0	1	0	0	0
369	2	1346	1	0	1	0	0	0
369	2	1358	1	0	1	0	0	0
369	1	2114	1	0	1	0	0	0
369	1	2471	1	0	1	0	0	0
369	1	3068	1	0	1	0	0	0
370	1	0	0	1	0	0	0	0
370	1	964	1	1	1	1	0	0
370	1	1224	1	1	1	1	0	0
370	1	2071	1	1	1	1	0	0
371	1	0	1	0	0	1	0	0
371	1	1021	1	0	1	1	0	0
372	1	0	1	0	0	0	0	0
372	1	224	1	0	0	0	0	0
372	1	2255	1	0	0	0	0	0
372	2	2284	1	0	0	0	0	0
372	1	2431	1	0	0	0	0	0
372	2	2613	1	0	1	0	0	0
372	2	3369	1	0	1	1	0	0
373	1	0	1	0	1	1	0	0
373	1	386	1	0	1	1	0	0
373	1	628	1	0	1	1	0	0
374	1	0	1	0	1	1	0	0
374	1	2796	1	0	1	1	0	0
374	1	3919	1	0	1	1	0	0
375	1	0	1	0	0	0	0	0
375	1	378	1	0	0	0	0	0
375	1	1561	1	0	1	0	0	0
375	1	2060	1	0	1	1	0	0
375	1	2234	1	0	1	1	0	0
375	1	2850	1	0	0	0	0	0
375	1	2938	1	0	1	1	0	0
375	1	3340	1	0	1	1	0	0
376	1	0	1	1	0	0	0	0
376	1	266	1	1	0	1	0	0
377	1	0	1	0	0	0	0	0
377	1	2	1	0	0	0	0	0
377	2	1783	1	0	1	0	0	0
377	1	1847	1	0	1	0	0	0
377	1	2411	1	0	1	0	0	0
377	2	2975	1	0	1	0	0	0
377	2	3406	1	0	1	0	0	0
378	1	0	1	0	1	1	0	0
378	1	1002	1	0	1	1	0	0
379	1	0	1	0	0	0	0	0
379	1	860	1	0	0	0	0	0
379	1	1005	1	0	0	0	0	0
379	1	1385	1	0	1	0	0	0
379	1	1741	1	0	1	0	0	0
379	1	2464	1	0	1	1	0	0
379	1	3064	1	0	0	0	0	0
379	1	3196	1	0	0	0	0	0
380	1	0	0	1	0	1	0	0
380	1	1088	0	1	0	1	0	0
381	1	0	0	1	0	1	0	0
381	1	135	0	1	0	1	0	0
382	1	0	1	0	1	1	0	0
382	1	1	1	0	1	1	0	0
382	1	407	1	0	1	1	0	0
382	1	1331	1	0	1	1	0	0
382	1	1730	1	0	1	1	0	0
382	1	2122	1	0	1	1	0	0
382	1	2961	1	0	1	0	0	0
382	2	3367	1	0	1	0	0	0
383	1	0	1	1	1	0	0	0
383	1	680	1	1	1	0	0	0
383	1	728	1	1	1	1	0	0
384	1	0	1	1	0	1	0	0
384	1	609	1	1	1	1	0	0
384	1	763	1	1	1	1	0	0
384	1	992	1	1	1	1	0	0
384	1	1146	1	1	1	1	0	0
384	1	1511	1	1	1	1	0	0
384	1	1770	1	1	1	1	0	0
384	1	2238	1	1	1	1	0	0
384	1	2645	1	1	1	1	0	0
384	1	3044	1	1	1	1	0	0
384	2	3087	1	1	1	1	0	0
385	2	0	1	0	1	1	0	0
385	1	79	1	0	1	1	0	0
385	2	890	1	0	1	1	0	0
385	1	989	1	0	1	1	0	0
385	2	1050	1	0	1	1	0	0
385	2	1148	1	0	1	1	0	0
385	1	3096	1	0	1	1	0	0
385	1	3828	1	0	1	1	0	0
386	2	0	0	1	0	0	0	0
386	2	13	0	1	0	0	0	0
386	1	1142	0	1	0	0	0	0
387	1	0	0	1	0	0	0	0
387	1	675	1	1	0	0	0	0
387	2	884	1	1	1	0	0	0
387	3	996	1	1	0	0	0	0
388	2	0	1	0	0	0	0	0
388	1	373	1	0	1	0	0	0
388	1	576	1	0	1	0	0	0
388	2	693	1	0	1	0	0	0
388	2	868	1	0	1	0	0	0
388	1	1066	1	0	1	0	0	0
388	1	1451	1	0	1	0	0	0
388	1	1773	1	0	1	0	0	0
388	1	1976	1	0	1	0	0	0
388	1	2169	1	0	1	0	0	0
388	1	2421	1	0	1	0	0	0
388	1	2844	1	0	1	0	0	0
388	1	3093	1	0	1	0	1	0
388	1	3208	1	0	0	0	1	0
388	1	3457	1	0	1	0	1	0
388	1	3838	1	0	1	0	1	0
388	1	4279	1	0		0	1	0
388	2	4544	1	0	1	0	1	0
389	1	0	0	1	0	1	0	0
389	1	30	0	1	0	1	0	0
389	1	420	0	1	0	1	0	0
390	1	0	1	0	1	1	0	0
390	1	555	1	0	1	1	0	0
390	1	805	1	0	1	1	0	0
391	2	0	1	0	0	0	0	0
391	2	49	1	0	0	0	0	0
391	1	342	1	0	0	0	0	0
391	2	777	1	0	0	0	0	0
391	2	1146	1	0	0	0	0	0
391	1	1370	1	0	0	0	0	0
391	1	1705	1	0	0	0	0	0
391	1	1846	1	0	0	0	0	0
391	2	1979	1	0	1	0	0	0
391	2	2121	1	0	0	0	0	0
391	2	2399	1	0	0	0	0	0
391	2	2542	1	0	1	0	0	0
391	2	2804	1	0	1	1	0	0
391	2	3137	1	0	1	0	0	0
391	2	3357	1	0	1	1	0	0
391	1	3361	1	0	1	1	0	0
391	1	3869	1	0	1	1	0	0
391	1	4023	1	0	1	1	0	0
391	1	4177	1	0	1	1	1	0
391	1	4221	1	0	1	1	1	0
391	1	4233	1	0	1	1	1	0
391	1	4438	1	0	1	1	1	0
392	1	1027	1	1	1	1	0	0
392	1	1076	1	1	1	1	0	0
392	1	1600	1	1	1	1	0	0
393	1	0	1	0	1	1	0	0
393	1	457	1	0	1	1	0	0
393	1	553	1	0	1	1	0	0
393	1	972	1	0	1	1	0	0
393	1	1294	1	0	1	1	0	0
393	1	1868	1	0	1	1	0	0
393	1	2248	1	0	1	1	0	0
393	1	2276	1	0	1	1	0	0
393	2	3501	1	0	1	1	0	0
393	1	3548	1	0	1	1	0	0
394	1	0	1	0	0	1	0	0
394	2	1106	1	0	1	1	0	0
394	1	1288	1	0	1	1	0	0
394	1	1842	1	0	1	1	0	0
394	1	2227	1	0	1	1	0	0
394	1	2297	1	0	0	1	0	0
394	1	3530	1	0	1	1	0	0
395	1	0	1	1	0	0	0	0
395	1	90	1	1	1	1	0	0
395	2	554	1	1	1	1	0	0
395	1	819	1	1	1	1	0	0
395	1	1472	1	1	1	1	0	0
396	1	0	1	0	1	1	0	0
396	1	60	1	0	1	1	0	0
396	1	441	1	0	1	1	0	0
397	1	0	1	0	0	0	0	0
397	1	407	1	0	1	0	0	0
398	1	0	1	0	0	0	0	0
398	1	916	1	0	1	1	0	0
398	1	1728	1	0	1	1	0	0
398	1	1872	1	0	1	1	0	0
398	1	2405	1	0	1	1	0	0
399	1	0	1	0	0	1	0	0
399	1	891	1	0	0	0	0	0
399	1	2220	1	0	0	0	0	0
400	1	0	1	0	1	1	0	0
400	1	532	1	0	1	1	0	0
401	1	0	0	0	0	0	0	0
401	1	742	0	0	0	0	0	0
401	1	890	0	0	0	0	0	0
402	1	0	1	1	1	1	0	0
402	1	1799	1	1	1	1	0	0
403	1	0	1	0	0	0	0	0
403	1	778	1	0	0	0	0	0
404	2	0	1	1	0	0	0	0
404	2	39	1	1	0	0	0	0
404	1	46	1	1	0	0	0	0
404	2	270	1	1	1	0	0	0
405	1	0	1	0	1	1	0	0
405	1	1392	1	0	1	1	0	0
406	1	0	0	1	0	0	0	0
406	1	890	1	1	1	1	0	0
407	1	0	1	0	0	0	0	0
407	1	888	1	0	0	0	0	0
408	1	0	1	1	0	1	0	0
408	1	1415	0	1	0	0	0	0
409	1	0	0	1	0	1	0	0
409	1	2014	1	1	0	0	0	0
409	1	3163	1	1	1	1	0	0
409	1	3735	1	1	1	1	0	0
410	1	0	1	1	0	0	0	0
410	1	97	1	1	0	0	0	0
410	1	623	1	1	1	1	0	0
411	1	0	1	0	0	1	0	0
411	1	485	1	0	0	1	0	0
412	2	0	1	0	0	1	0	0
412	2	223	1	0	1	1	0	0
412	1	878	1	0	0	1	0	0
412	1	1337	1	0	0	1	0	0
412	1	1711	1	0	0	1	0	0
413	1	0	0	0	0	1	0	0
413	1	479	1	0	0	0	0	0
413	1	830	1	0	1	1	0	0
413	1	1235	1	0	1	1	0	0
413	1	2171	1	0	1	1	0	0
413	1	2923	1	0	1	1	0	0
414	1	0	1	0	1	1	0	0
414	1	687	1	0	1	1	0	0
414	1	1436	1	0	1	1	0	0
414	1	1851	1	0	1	1	0	0
414	1	2528	1	0	1	1	0	0
414	1	2948	1	0	1	1	0	0
414	3	2964	1	0	1	1	0	0
415	1	0	1	0	0	0	0	0
415	2	531	1	0	1	0	0	0
415	1	658	1	0	0	0	0	0
416	1	0	0	0	1	1	0	0
416	1	438	0	0	0	1	0	0
416	1	788	0	0	0	1	0	0
416	1	1362	0	0	0	1	0	0
416	1	1390	0	0	0	1	0	0
416	1	1776	1	0	1	1	0	0
416	1	2120	1	0	1	1	0	0
416	1	2211	1	0	1	1	0	0
416	1	2595	1	0	1	1	0	0
416	1	2694	1	0	1	1	0	0
416	1	3022	1	0	1	1	0	0
417	2	0	1	0	0	0	0	0
417	1	313	1	0	0	0	0	0
418	1	0	1	0	0	1	0	0
418	1	1101	1	0	1	1	0	0
418	1	1508	1	0	1	1	0	0
418	1	2362	1	0	1	1	0	0
419	1	0	1	1	0	1	0	0
419	1	456	1	1	0	1	0	0
419	1	811	1	1	0	1	0	0
420	1	0	1	1	1	1	0	0
420	1	124	1	1	1	1	0	0
420	1	356	1	1	1	0	0	0
420	1	641	1	1	1	1	0	0
421	2	0	1	0	1	1	0	0
[truncated: 23,019 more rows]
